# Supplementary material for: Boosting Methane Combustion Performance and Stability of Spherical Mesoporous Silica (KCC-1)-Supported Pd Catalysts by Modifying with CeO2
Source: Nanomaterials (Basel). 2026 Feb 11;16(4):231. doi: 10.3390/nano16040231 (PMC12943732; doi:10.3390/nano16040231)
Supplement: Supplementary file 1 [file nanomaterials-16-00231-s001.zip]

Archive with 1 entries (1 files):
- nanomaterials-4122259-supplementary.pdf
